# Supplementary material for: Identification of the RcbZIP gene family in Rubus Chingii and analysis of the regulation of flavonoid synthesis by RcbZIP1 and RcbZIP12
Source: Front Plant Sci. 2026 Apr 10;17:1769751. doi: 10.3389/fpls.2026.1769751 (PMC13106298; doi:10.3389/fpls.2026.1769751)
Supplement: Supplementary Table 1 — Primer sequences for qRT-PCR. [file Table1.xlsx]

## Sheet: Sheet1
Supplementary Table 2：Primer sequences for qRT-PCR
Gene	Primer ID	Primer Sequence (5'-3')
RcbZIP1	RcbZIP1_F	GGATGATCTGACGGCGCA
RcbZIP1	RcbZIP1_R	GTCTGTGGCTGAGCTCCG
RcbZIP12	RcbZIP12_F	GGATGATCTGACGGCCCAG
RcbZIP12	RcbZIP12_R	CCACTTGGGCTCTGAGCA
LG05.2134	LG05.2134_F	ACGCACTTCCCGGTTGTT
LG05.2134	LG05.2134_R	GGAGCTGCTCCGCAAGAA
Actin	Actin_F	CGTCCTTTCCTTGTATGCTAGT
Actin	Actin_R	GGAGGGCATACCCTTCATAAAT

## Sheet: Sheet2
Supplementary Table 2：Protein Physicochemical Properties and Subcellular Localization Prediction
Gene name	Gene ID	Chromosome ID	Start position	End position	Number of Amino Acid	Molecular Weight (Da)	Theoretical pI	Instability Index	Grand Average of Hydropathicity	Subcellular localization
RcbZIP1	LG02.199	LG02	930573	931070	165	18757.9	6.37	59.61	-0.845	nucleus
RcbZIP2	LG02.251	LG02	1164488	1167704	589	65046.4	6.52	55.09	-0.722	nucleus
RcbZIP3	LG02.323	LG02	1525951	1526789	217	23386.2	10.06	49.12	-0.493	nucleus
RcbZIP4	LG02.489	LG02	2240235	2243045	337	36624.4	5.33	47.93	-0.613	nucleus
RcbZIP5	LG02.670	LG02	3114023	3117120	431	46474.2	9.73	47.68	-0.699	nucleus
RcbZIP6	LG02.801	LG02	3727760	3728242	160	18499.6	7.81	71.57	-0.938	nucleus
RcbZIP7	LG02.1086	LG02	5250954	5253258	167	18286.1	9.56	57.37	-1.056	nucleus
RcbZIP8	LG02.1674	LG02	8396408	8398641	439	47659.3	5.93	62.31	-0.62	nucleus
RcbZIP9	LG02.2672	LG02	14208662	14212561	263	28557.5	8.83	55.89	-0.798	nucleus
RcbZIP10	LG02.2741	LG02	14688682	14694533	321	35230.4	7.81	63.81	-0.74	nucleus
RcbZIP11	LG02.3570	LG02	23699320	23702720	597	65837.6	6.07	68.98	-0.936	nucleus
RcbZIP12	LG02.3720	LG02	24880882	24881364	160	18201.3	6.84	59.43	-0.738	nucleus
RcbZIP13	LG02.3861	LG02	25971216	25974297	286	31689.4	4.83	62.91	-1.06	nucleus
RcbZIP14	LG02.4169	LG02	27726631	27729581	429	46535.2	9.45	49.55	-0.647	nucleus
RcbZIP15	LG02.4624	LG02	30225148	30226884	275	29943.5	5.85	40.12	-0.654	nucleus
RcbZIP16	LG03.1965	LG03	10600644	10602438	346	38502.7	6.54	67.8	-0.88	nucleus
RcbZIP17	LG03.2762	LG03	15685103	15687349	367	40347.9	5.97	55.72	-0.838	nucleus
RcbZIP18	LG03.2768	LG03	15742464	15749796	544	60300.6	6.71	50.16	-0.528	nucleus
RcbZIP19	LG03.4771	LG03	33576065	33580212	420	47581.4	9.47	51.47	-0.785	nucleus
RcbZIP20	LG03.4891	LG03	34367558	34369940	446	48108.7	5.88	59.32	-0.852	nucleus
RcbZIP21	LG04.763	LG04	3807722	3808315	197	22518	5.78	57.49	-0.692	nucleus
RcbZIP22	LG04.843	LG04	4271379	4274592	458	50993.8	6.16	45.67	-0.522	nucleus
RcbZIP23	LG04.967	LG04	4867642	4869759	705	76122.2	5.99	45.82	-0.515	nucleus
RcbZIP24	LG04.1385	LG04	7042003	7043628	204	23365.3	5.44	58.14	-1.317	nucleus
RcbZIP25	LG04.2787	LG04	16981346	16986549	354	38316.7	5.49	57.38	-0.621	nucleus
RcbZIP26	LG05.462	LG05	2408813	2411892	590	66632.5	4.24	47.36	-0.662	nucleus
RcbZIP27	LG05.1183	LG05	6211503	6213700	264	29180.5	6.77	34.89	-0.902	nucleus
RcbZIP28	LG05.2090	LG05	11722355	11734478	410	43353.8	6.47	58.39	-0.843	nucleus
RcbZIP29	LG05.2507	LG05	14805850	14807518	317	34994.3	4.73	56.78	-0.453	nucleus
RcbZIP30	LG05.3169	LG05	22239511	22242465	283	30614.1	5.76	64.29	-0.769	nucleus
RcbZIP31	LG05.4199	LG05	29770901	29776096	626	70593.7	4.79	54.77	-0.945	nucleus
RcbZIP32	LG05.4200	LG05	29784717	29788270	372	42405.5	6.4	57.88	-0.63	nucleus
RcbZIP33	LG05.4253	LG05	30067736	30068185	149	17303.4	6.32	59.2	-0.923	nucleus
RcbZIP34	LG06.700	LG06	3559542	3560207	221	25311.9	6.16	64.49	-0.931	nucleus
RcbZIP35	LG06.2709	LG06	16768461	16770585	325	36331.1	5.69	53.79	-0.907	nucleus
RcbZIP36	LG06.2920	LG06	19289807	19301730	534	59281.1	9.05	60.26	-0.515	nucleus
RcbZIP37	LG06.3391	LG06	24054897	24061261	461	51400.5	8.7	58.9	-0.542	nucleus
RcbZIP38	LG06.3661	LG06	26222819	26223445	208	23791	8.93	73.49	-0.693	nucleus
RcbZIP39	LG06.3864	LG06	27772371	27774113	438	48197.1	8.18	59.63	-0.716	nucleus
RcbZIP40	LG06.3893	LG06	27998669	28002171	533	58340.4	8.52	62.13	-0.643	nucleus
RcbZIP41	LG06.5267	LG06	35768554	35771800	434	47160.7	5.49	71.57	-0.817	nucleus
RcbZIP42	LG07.720	LG07	3715257	3717578	231	25923.2	8.67	62.66	-0.773	nucleus
RcbZIP43	LG07.1602	LG07	8654209	8654892	227	25503.7	8.31	39.91	-0.801	nucleus
RcbZIP44	LG07.1832	LG07	10267827	10275960	333	37107.7	8.59	53.49	-0.559	nucleus
RcbZIP45	LG07.2205	LG07	13016330	13022433	348	38779.9	6.04	54.71	-0.592	nucleus
RcbZIP46	LG07.3982	LG07	27243850	27249809	455	49411.2	7.73	47.78	-0.693	nucleus

## Sheet: Sheet3
Supplementary Table 3：Motif Sequence
Motif ID	Sequence	Annotation
Motif 1	EKRQRRMJSNRESARRSRERKQAYVQELE	bZIP domain
Motif 2	HYDEIFRLKGTAAKADVFHLLSGMWKTPAERCFMWLGGFRPSELLKJLV	TGA_domain
Motif 3	FVRQADNLRQQTLQQLHRILTTRQAARALLAINDYFSRLRALSSLWLARP	TGA_domain
Motif 4	LSAQLTLLQRDTLGLNSENSELKQRJQAMEQQAQLKDALNEALKKEIZRL	Not found
Motif 5	QLEPLTEQQLMGIYNLQQSSQQAEDALSQGMEALQQSLADT	Not found
Motif 6	GHSNIGSGALVFDMEYARWLEEHHRQINELRSAVNAHLSDNELRIVVD	TGA_domain
Motif 7	RQQTLGEMTLEDFLVRAGVVRE	Not found
Motif 8	GKDFGSMNMDELLKNIWTAEENQGM	Not found
Motif 9	KVSQLEEENQR	Not found
Motif 10	KTVDEVWKEI	Not found

## Sheet: Sheet4
Supplementary Table 4：The Ka, Ks, Ka/Ks Values of Gene Pairs Identified by McScanX
Gene pairs		Ka	Ks	Ka/Ks
RcbZIP1	RcbZIP12	0.18136167710290113	1.4669062961440784	0.12363548890588982
RcbZIP5	RcbZIP14	0.280233399574241	2.3477234245401393	0.11936388956426235
RcbZIP16	RcbZIP35	0.2812526812835736	(NaN) Highly divergent gene sequences
RcbZIP17	RcbZIP39	0.43535885369654576	(NaN) Highly divergent gene sequences
RcbZIP8	RcbZIP41	0.3912155160868599	1.8789535790494942	0.20820925032366366
RcbZIP21	RcbZIP34	0.35166231327850767	(NaN) Highly divergent gene sequences
RcbZIP27	RcbZIP46	0.5928893524167167	1.1828436925826662	0.5012406593826267
RcbZIP20	RcbZIP42	0.2036743827136578	1.0884038420468276	0.18713126033314284

## Sheet: Sheet5
Supplementary Table 5：Duplication types of Gene pairs
Gene pairs		Duplication types
RcbZIP1	RcbZIP12	WGD
RcbZIP5	RcbZIP14	WGD
RcbZIP16	RcbZIP35	WGD
RcbZIP17	RcbZIP39	WGD
RcbZIP8	RcbZIP41	WGD
RcbZIP21	RcbZIP34	WGD
RcbZIP27	RcbZIP46	WGD
RcbZIP20	RcbZIP42	WGD
RcbZIP7	RcbZIP24	DSD
RcbZIP10	RcbZIP45	TRD
RcbZIP11	RcbZIP2	TRD
RcbZIP25	RcbZIP20	TRD
RcbZIP22	RcbZIP44	TRD
RcbZIP30	RcbZIP45	TRD
RcbZIP36	RcbZIP44	TRD
RcbZIP37	RcbZIP18	TRD
RcbZIP38	RcbZIP26	TRD
RcbZIP43	RcbZIP15	TRD
